# Supplementary material for: High dissimilarity within a multiyear annual record of pollen assemblages from a North American tallgrass prairie
Source: Ecol Evol. 2016 Jun 29;6(15):5273–89. doi: 10.1002/ece3.2259 (PMC4984503; doi:10.1002/ece3.2259)
Supplement: Supplementary file 1 — Appendix S1. R code for multiple regressions with fixed and random effects, ANOVAs, and squared‐chord distance calculations. [file ECE3-6-5273-s001.txt]

####################################################################################
############    MULTIPLE REGRESSIONS WITH FIXED AND RANDOM EFFECTS   ###############
####################################################################################

konza = read.csv("Konza_Pollen.csv", header = TRUE)
head(konza)
install.packages("scales")
install.packages("lmerTest")
library("lme4")
library("scales")
library("lmerTest")
Year = konza$year
Year = factor(Year)
Trap = konza$trap
Trap = factor(Trap)

##Re-scale all variables from 0 to 1
konza$Elevation.rescaled <- rescale(konza$Elevation)
konza$BareSoil.rescaled <- rescale(konza$BareSoil)
konza$BisonManure.rescaled <- rescale(konza$BisonManure)
konza$LimestoneRocks.rescaled <- rescale(konza$LimestoneRocks)
konza$Bison_Density.rescaled <- rescale(konza$Bison_Density)
konza$LocalBurn.rescaled <- rescale(konza$LocalBurn)
konza$Konza.burn.rescaled <- rescale(konza$Konza.burn)
konza$RegionalBurn.rescaled <- rescale(konza$RegionalBurn)
konza$FRI.rescaled <- rescale(konza$FRI)
konza$meanFRI.rescaled <- rescale(konza$meanFRI)
konza$FireFrequency.rescaled <- rescale(konza$FireFrequency)
konza$TimeSinceLastFire.rescaled <- rescale(konza$TimeSinceLastFire)
konza$ShannonWeiner.rescaled <- rescale(konza$ShannonWeiner)
konza$Amb_Art.rescaled <- rescale(konza$Amb_Art)
konza$NAP.rescaled <- rescale(konza$NAP)
konza$PollenTurnover.rescaled <- rescale(konza$PollenTurnover)

##Non-arboreal pollen percentage (NAP%) regression
##Build full model using all fixed and random effects
fit_NAP_alleffects <- lmer(NAP.rescaled ~  Elevation.rescaled + BareSoil.rescaled + BisonManure.rescaled + LimestoneRocks.rescaled + Bison_Density.rescaled + LocalBurn.rescaled + Konza.burn.rescaled + RegionalBurn.rescaled + FRI.rescaled + meanFRI.rescaled + FireFrequency.rescaled + TimeSinceLastFire.rescaled + (1|Year) + (1|Trap), data=konza, REML=FALSE)
##Same model as alleffects model, but with year effect removed
fit_NAP_fixed_and_trap_effects <- lmer(NAP.rescaled ~  Elevation.rescaled + BareSoil.rescaled + BisonManure.rescaled + LimestoneRocks.rescaled + Bison_Density.rescaled + LocalBurn.rescaled + Konza.burn.rescaled + RegionalBurn.rescaled + FRI.rescaled + meanFRI.rescaled + FireFrequency.rescaled + TimeSinceLastFire.rescaled + (1|Trap), data=konza, REML=FALSE)
##Same model as alleffects model, but with trap effect removed
fit_NAP_fixed_and_year_effects <- lmer(NAP.rescaled ~  Elevation.rescaled + BareSoil.rescaled + BisonManure.rescaled + LimestoneRocks.rescaled + Bison_Density.rescaled + LocalBurn.rescaled + Konza.burn.rescaled + RegionalBurn.rescaled + FRI.rescaled + meanFRI.rescaled + FireFrequency.rescaled + TimeSinceLastFire.rescaled + (1|Year), data=konza, REML=FALSE)
##Check for significance of each of the random effects (trap and year)
anova(fit_NAP_alleffects,fit_NAP_fixed_and_trap_effects)
anova(fit_NAP_alleffects,fit_NAP_fixed_and_year_effects)
##Above two lines show that controlling for year in NAP data does not make any difference.
##So, use this summary
summary(fit_NAP_fixed_and_trap_effects)

##Temporal Beta-diversity regression
##Build full model using all fixed and random effects
fit_PollenTurnover_alleffects <- lmer(PollenTurnover.rescaled ~  Elevation.rescaled + BareSoil.rescaled + BisonManure.rescaled + LimestoneRocks.rescaled + Bison_Density.rescaled + LocalBurn.rescaled + Konza.burn.rescaled + RegionalBurn.rescaled + FRI.rescaled + meanFRI.rescaled + FireFrequency.rescaled + TimeSinceLastFire.rescaled + (1|Year) + (1|Trap), data=konza, REML=FALSE)
##Same model as alleffects model, but with year effect removed
fit_PollenTurnover_fixed_and_trap_effects <- lmer(PollenTurnover.rescaled ~  Elevation.rescaled + BareSoil.rescaled + BisonManure.rescaled + LimestoneRocks.rescaled + Bison_Density.rescaled + LocalBurn.rescaled + Konza.burn.rescaled + RegionalBurn.rescaled + FRI.rescaled + meanFRI.rescaled + FireFrequency.rescaled + TimeSinceLastFire.rescaled + (1|Trap), data=konza, REML=FALSE)
##Same model as alleffects model, but with trap effect removed
fit_PollenTurnover_fixed_and_year_effects <- lmer(PollenTurnover.rescaled ~  Elevation.rescaled + BareSoil.rescaled + BisonManure.rescaled + LimestoneRocks.rescaled + Bison_Density.rescaled + LocalBurn.rescaled + Konza.burn.rescaled + RegionalBurn.rescaled + FRI.rescaled + meanFRI.rescaled + FireFrequency.rescaled + TimeSinceLastFire.rescaled + (1|Year), data=konza, REML=FALSE)
##Check for significance of each of the random effects (trap and year)
anova(fit_PollenTurnover_alleffects,fit_PollenTurnover_fixed_and_trap_effects)
anova(fit_PollenTurnover_alleffects,fit_PollenTurnover_fixed_and_year_effects)
##Above two lines show that controlling for year and trap makes no difference (for beta-diversity).
##So, use this summary
fit_PollenTurnover_fixedeffects <- lm(PollenTurnover.rescaled ~  Elevation.rescaled + BareSoil.rescaled + BisonManure.rescaled + LimestoneRocks.rescaled + Bison_Density.rescaled + LocalBurn.rescaled + Konza.burn.rescaled + RegionalBurn.rescaled + FRI.rescaled + meanFRI.rescaled + FireFrequency.rescaled + TimeSinceLastFire.rescaled, data=konza)


##Shannon index regression
##Commentary is the same as above, except with Shannon index in place of NAP or pollenturnover
fit_ShannonWeiner_alleffects <- lmer(ShannonWeiner.rescaled ~  Elevation.rescaled + BareSoil.rescaled + BisonManure.rescaled + LimestoneRocks.rescaled + Bison_Density.rescaled + LocalBurn.rescaled + Konza.burn.rescaled + RegionalBurn.rescaled + FRI.rescaled + meanFRI.rescaled + FireFrequency.rescaled + TimeSinceLastFire.rescaled + (1|Year) + (1|Trap), data=konza, REML=FALSE)
fit_ShannonWeiner_fixed_and_trap_effects <- lmer(ShannonWeiner.rescaled ~  Elevation.rescaled + BareSoil.rescaled + BisonManure.rescaled + LimestoneRocks.rescaled + Bison_Density.rescaled + LocalBurn.rescaled + Konza.burn.rescaled + RegionalBurn.rescaled + FRI.rescaled + meanFRI.rescaled + FireFrequency.rescaled + TimeSinceLastFire.rescaled + (1|Trap), data=konza, REML=FALSE)
fit_ShannonWeiner_fixed_and_year_effects <- lmer(ShannonWeiner.rescaled ~  Elevation.rescaled + BareSoil.rescaled + BisonManure.rescaled + LimestoneRocks.rescaled + Bison_Density.rescaled + LocalBurn.rescaled + Konza.burn.rescaled + RegionalBurn.rescaled + FRI.rescaled + meanFRI.rescaled + FireFrequency.rescaled + TimeSinceLastFire.rescaled + (1|Year), data=konza, REML=FALSE)
anova(fit_ShannonWeiner_alleffects,fit_ShannonWeiner_fixed_and_trap_effects)
anova(fit_ShannonWeiner_alleffects,fit_ShannonWeiner_fixed_and_year_effects)
##Controlling for both year and trap makes a difference for Shannon Index.
####So, use this summary
summary(fit_ShannonWeiner_alleffects)

##Ambrosia:Artemisia regression
fit_Amb_Art_alleffects <-             lmer(Amb_Art.rescaled ~  Elevation.rescaled + BareSoil.rescaled + BisonManure.rescaled + LimestoneRocks.rescaled + Bison_Density.rescaled + LocalBurn.rescaled + Konza.burn.rescaled + RegionalBurn.rescaled + FRI.rescaled + meanFRI.rescaled + FireFrequency.rescaled + TimeSinceLastFire.rescaled + (1|Year) + (1|Trap), data=konza, REML=FALSE)
fit_Amb_Art_fixed_and_trap_effects <- lmer(Amb_Art.rescaled ~  Elevation.rescaled + BareSoil.rescaled + BisonManure.rescaled + LimestoneRocks.rescaled + Bison_Density.rescaled + LocalBurn.rescaled + Konza.burn.rescaled + RegionalBurn.rescaled + FRI.rescaled + meanFRI.rescaled + FireFrequency.rescaled + TimeSinceLastFire.rescaled + (1|Trap), data=konza, REML=FALSE)
fit_Amb_Art_fixed_and_year_effects <- lmer(Amb_Art.rescaled ~  Elevation.rescaled + BareSoil.rescaled + BisonManure.rescaled + LimestoneRocks.rescaled + Bison_Density.rescaled + LocalBurn.rescaled + Konza.burn.rescaled + RegionalBurn.rescaled + FRI.rescaled + meanFRI.rescaled + FireFrequency.rescaled + TimeSinceLastFire.rescaled + (1|Year), data=konza, REML=FALSE)
anova(fit_Amb_Art_alleffects,fit_Amb_Art_fixed_and_trap_effects)
anova(fit_Amb_Art_alleffects,fit_Amb_Art_fixed_and_year_effects)
##Controlling for year makes no significant difference, but controlling for trap does.
## So, use this summary
summary(fit_Amb_Art_fixed_and_trap_effects)

##############################################################################
###########                    ANOVA AND ANCOVAS                  ############
##############################################################################

##First, test for normality.
shapiro.test(konza$ShannonWeiner)
shapiro.test(konza$PollenTurnover)
shapiro.test(konza$NAP)
shapiro.test(konza$Amb_Art)
##NAP is normally distributed, so could use regular "aov" function, but will use kruskal for consistency 

install.packages("pgirmess")
library("pgirmess")
kruskal.test(ShannonWeiner ~ year, data=konza)
kruskal.test(PollenTurnover ~ year, data=konza)
kruskal.test(NAP ~ year, data=konza)
kruskal.test(Amb_Art ~ year, data=konza)
##Shannon, Beta-diversity (pollenturnover), and NAP all show significant differences (p<0.05), so do pairwise comparisons.
##Amb_Art does not, so will not do post-hoc pairwise comparisons.

kruskalmc(ShannonWeiner ~ year, data=konza)
kruskalmc(PollenTurnover ~ year, data=konza)
kruskalmc(NAP ~ year, data=konza)

####ANCOVAS TO CHECK FOR SIGNIFICANT VARIATION IN SUMMATIVE METRICS WITH GROWING SEASON PRECIP
ancova_Shannon <- aov(ShannonWeiner ~ Precip*year, data=konza)
summary(ancova_Shannon)

ancova_BetaDiversity <- aov(PollenTurnover ~ Precip*year, data=konza)
summary(ancova_BetaDiversity)

ancova_NAP <- aov(NAP ~ Precip*year, data=konza)
summary(ancova_NAP)

ancova_Amb_Art <- aov(Amb_Art ~ Precip*year, data=konza)
summary(ancova_Amb_Art)

##############################################################################
###########       SQUARED-CHORD DISTANCE CALCULATIONS             ############
##############################################################################

library('analogue')
konzatable <-read.csv("Konza_Pollen_Counts_for_SCD_proportions_noheaders.csv", header=FALSE)
konzadata = as.matrix(konzatable)
squaredchord <- distance(konzadata, method="SQchord")
head(squaredchord)
write.table(squaredchord, "Konza_squaredchord.txt", sep="\t")
